# Supplementary material for: Association of IL-9 Cytokines with Hepatic Injury in Echinococcus granulosus Infection
Source: Biomolecules. 2024 Aug 14;14(8):1007. doi: 10.3390/biom14081007 (PMC11352830; doi:10.3390/biom14081007)
Supplement: Supplementary file 1 [file biomolecules-14-01007-s001.zip]

Archive with 1 entries (1 files):
- biomolecules-3120022-supplementary.pdf
